# Supplementary material for: Rho/SRF Inhibitor Modulates Mitochondrial Functions
Source: Int J Mol Sci. 2022 Sep 29;23(19):11536. doi: 10.3390/ijms231911536 (PMC9570101; doi:10.3390/ijms231911536)
Supplement: Supplementary file 1 [file ijms-23-11536-s001.zip]

Archive with 1 entries (1 files):
- ijms-1917366-supplementary.pdf
